# Supplementary material for: Genome-Scale Metabolic Modeling Enables In-Depth Understanding of Big Data
Source: Metabolites. 2021 Dec 24;12(1):14. doi: 10.3390/metabo12010014 (PMC8778254; doi:10.3390/metabo12010014)
Supplement: Supplementary file 1 [file metabolites-12-00014-s001.zip]

Archive with 5 entries (4 files):
- Supplementary File/
- Supplementary File/Supplementary File S1.xlsx
- Supplementary File/Supplementary File S2.xlsx
- Supplementary File/Supplementary File S3.xlsx
- Supplementary File/Supplementary File S4.xlsx
