# Supplementary material for: Genome-Scale Metabolic Modeling Enables In-Depth Understanding of Big Data
Source: Metabolites. 2021 Dec 24;12(1):14. doi: 10.3390/metabo12010014 (PMC8778254; doi:10.3390/metabo12010014)
Supplement: Supplementary file 1 [file metabolites-12-00014-s001.zip › Supplementary File/Supplementary File S1.xlsx]

## Sheet: NCBI
		GenBank		WGS
Release	Date	Bases	Sequences	Bases	Sequences
3	1982-12-01	680338	606
14	1983-11-01	2274029	2427
20	1984-05-01	3002088	3665
24	1984-09-01	3323270	4135
25	1984-10-01	3368765	4175
26	1984-11-01	3689752	4393
32	1985-05-01	4211931	4954
36	1985-09-01	5204420	5700
40	1986-02-01	5925429	6642
42	1986-05-01	6765476	7416
44	1986-08-01	8442357	8823
46	1986-11-01	9615371	9978
48	1987-02-01	10961380	10913
50	1987-05-01	13048473	12534
52	1987-08-01	14855145	14020
53	1987-09-01	15514776	14584
54	1987-12-01	16752872	15465
55	1988-03-01	19156002	17047
56	1988-06-01	20795279	18226
57	1988-09-01	22019698	19044
57.1	1988-10-01	23800000	20579
58	1988-12-01	24690876	21248
59	1989-03-01	26382491	22479
60	1989-06-01	31808784	26317
61	1989-09-01	34762585	28791
62	1989-12-01	37183950	31229
63	1990-03-01	40127752	33377
64	1990-06-01	42495893	35100
65	1990-09-01	49179285	39533
66	1990-12-01	51306092	41057
67	1991-03-01	55169276	43903
68	1991-06-01	65868799	51418
69	1991-09-01	71947426	55627
70	1991-12-01	77337678	58952
71	1992-03-01	83894652	65100
72	1992-06-01	92160761	71280
73	1992-09-01	101008486	78608
74	1992-12-01	120242234	97084
75	1993-02-01	126212259	106684
76	1993-04-01	129968355	111911
77	1993-06-01	138904393	120134
78	1993-08-01	147215633	131328
79	1993-10-01	157152442	143492
80	1993-12-01	163802597	150744
81	1994-02-01	173261500	162946
82	1994-04-01	180589455	169896
83	1994-06-01	191393939	182753
84	1994-08-01	201815802	196703
85	1994-10-01	217102462	215273
86	1994-12-01	230485928	237775
87	1995-02-01	248499214	269478
88	1995-04-01	286094556	352414
89	1995-06-01	318624568	425211
90	1995-08-01	353713490	492483
91	1995-10-01	384939485	555694
92	1995-12-01	425860958	620765
93	1996-02-01	463758833	685693
94	1996-04-01	499127741	744295
95	1996-06-01	551750920	835487
96	1996-08-01	602072354	920588
97	1996-10-01	651972984	1021211
98	1996-12-01	730552938	1114581
99	1997-02-01	786898138	1192505
100	1997-04-01	842864309	1274747
101	1997-06-01	966993087	1491069
102	1997-08-01	1053474516	1610848
103	1997-10-01	1160300687	1765847
104	1997-12-01	1258290513	1891953
105	1998-02-01	1372368913	2042325
106	1998-04-01	1502542306	2209232
107	1998-06-01	1622041465	2355928
108	1998-08-01	1797137713	2532359
109	1998-10-01	2008761784	2837897
110	1998-12-01	2162067871	3043729
111	1999-04-01	2569578208	3525418
112	1999-06-01	2974791993	4028171
113	1999-08-01	3400237391	4610118
114	1999-10-01	3841163011	4864570
115	1999-12-01	4653932745	5354511
116	2000-02-01	5805414935	5691170
117	2000-04-01	7376080723	6215002
118	2000-06-01	8604221980	7077491
119	2000-08-01	9545724824	8214339
120	2000-10-01	10335692655	9102634
121	2000-12-01	11101066288	10106023
122	2001-02-01	11720120326	10896781
123	2001-04-01	12418544023	11545572
124	2001-06-01	12973707065	12243766
125	2001-08-01	13543364296	12813516
126	2001-10-01	14396883064	13602262
127	2001-12-01	15849921438	14976310
128	2002-02-01	17089143893	15465325
129	2002-04-01	19072679701	16769983	692266338	172768
130	2002-06-01	20648748345	17471130	3267608441	397502
131	2002-08-01	22616937182	18197119	3848375582	427771
132	2002-10-01	26525934656	19808101	3892435593	434224
133	2002-12-01	28507990166	22318883	6702372564	597042
134	2003-02-01	29358082791	23035823	6705740844	597345
135	2003-04-01	31099264455	24027936	6897080355	596818
136	2003-06-01	32528249295	25592865	6992663962	607155
137	2003-08-01	33865022251	27213748	7144761762	593801
138	2003-10-01	35599621471	29819397	8662242833	1683437
139	2003-12-01	36553368485	30968418	14523454868	2547094
140	2004-02-01	37893844733	32549400	22804145885	3188754
141	2004-04-01	38989342565	33676218	24758556215	4112532
142	2004-06-01	40325321348	35532003	25592758366	4353890
143	2004-08-01	41808045653	37343937	28128611847	4427773
144	2004-10-01	43194602655	38941263	30871590379	5285276
145	2004-12-01	44575745176	40604319	35009256228	5410415
146	2005-02-01	46849831226	42734478	38076300084	6111782
147	2005-04-01	48235738567	44202133	39523208346	6685746
148	2005-06-01	49398852122	45236251	46767232565	8711924
149	2005-08-01	51674486881	46947388	53346605784	10276161
150	2005-10-01	53655236500	49152445	56162807647	11169448
151	2005-12-01	56037734462	52016762	59638900034	12088491
152	2006-02-01	59750386305	54584635	63183065091	12465546
153	2006-04-01	61582143971	56620500	67488612571	13573144
154	2006-06-01	63412609711	58890345	78858635822	17733973
155	2006-08-01	65369091950	61132599	80369977826	17960667
156	2006-10-01	66925938907	62765195	81127502509	18500772
157	2006-12-01	69019290705	64893747	81611376856	18540918
158	2007-02-01	71292211453	67218344	86043478524	19421576
159	2007-04-01	75742041056	71802595	93022691867	23446831
160	2007-06-01	77248690945	73078143	97102606459	23718400
161	2007-08-01	79525559650	76146236	101964323738	25384475
162	2007-10-01	81563399765	77632813	102003045298	25354041
163	2007-12-01	83874179730	80388382	106505691578	26177471
164	2008-02-01	85759586764	82853685	108635736141	27439206
165	2008-04-01	89172350468	85500730	110500961400	26931049
166	2008-06-01	92008611867	88554578	113639291344	39163548
167	2008-08-01	95033791652	92748599	118593509342	40214247
168	2008-10-01	97381682336	96400790	136085973423	46108952
169	2008-12-01	99116431942	98868465	141374971004	48394838
170	2009-02-01	101467270308	101815678	143797800446	49036947
171	2009-04-01	102980268709	103335421	144522542010	48948309
172	2009-06-01	105277306080	106073709	145959997864	49063546
173	2009-08-01	106533156756	108431692	148165117763	48443067
174	2009-10-01	108560236506	110946879	149348923035	48119301
175	2009-12-01	110118557163	112910950	158317168385	54076973
176	2010-02-01	112326229652	116461672	163991858015	57134273
177	2010-04-01	114348888771	119112251	165536009514	58361599
178	2010-06-01	115624497715	120604423	167725292032	58592700
179	2010-08-01	117476523128	122941883	169253846128	58994334
180	2010-10-01	118551641086	125764384	175339059129	59397637
181	2010-12-01	122082812719	129902276	177385297156	59608311
182	2011-02-01	124277818310	132015054	190034462797	62349795
183	2011-04-01	126551501141	135440924	191401393188	62715288
184	2011-06-01	129178292958	140482268	200487078184	63735078
185	2011-08-01	130671233801	142284608	208315831132	64997137
186	2011-10-01	132067413372	144458648	218666368056	68330215
187	2011-12-01	135117731375	146413798	239868309609	73729553
188	2012-02-01	137384889783	149819246	261370512675	78656704
189	2012-04-01	139266481398	151824421	272693351548	80905298
190	2012-06-01	141343240755	154130210	287577367116	82076779
191	2012-08-01	143081765233	156424033	308196411905	84020064
192	2012-10-01	145430961262	157889737	333881846451	86480509
193	2012-12-01	148390863904	161140325	356002922838	92767765
194	2013-02-01	150141354858	162886727	390900990416	103101291
195	2013-04-01	151178979155	164136731	418026593606	110509314
196	2013-06-01	152599230112	165740164	453829752320	112488036
197	2013-08-01	154192921011	167295840	500420412665	124812020
198	2013-10-01	155176494699	168335396	535842167741	130203205
199	2013-12-01	156230531562	169331407	556764321498	133818570
200	2014-02-01	157943793171	171123749	591378698544	139725795
201	2014-04-01	159813411760	171744486	621015432437	143446790
202	2014-06-01	161822845643	173353076	719581958743	175779064
203	2014-08-01	165722980375	174108750	774052098731	189080419
204	2014-10-01	181563676918	178322253	805549167708	196049974
205	2014-12-01	184938063614	179295769	848977922022	200301550
206	2015-02-01	187893826750	181336445	873281414087	205465046
207	2015-04-01	189739230107	182188746	969102906813	243779199
208	2015-06-01	193921042946	185019352	1038937210221	258702138
209	2015-08-01	199823644287	187066846	1163275601001	302955543
210	2015-10-01	202237081559	188372017	1222635267498	309198943
211	2015-12-01	203939111071	189232925	1297865618365	317122157
212	2016-02-01	207018196067	190250235	1399865495608	333012760
213	2016-04-01	211423912047	193739511	1452207704949	338922537
214	2016-06-01	213200907819	194463572	1556175944648	350278081
215	2016-08-01	217971437647	196120831	1637224970324	359796497
216	2016-10-01	220731315250	197390691	1676238489250	363213315
217	2016-12-01	224973060433	198565475	1817189565845	395301176
218	2017-02-01	228719437638	199341377	1892966308635	409490397
219	2017-04-01	231824951552	200877884	2035032639807	451840147
220	2017-06-01	234997362623	201663568	2164683993369	487891767
221	2017-08-01	240343378258	203180606	2242294609510	499965722
222	2017-10-01	244914705468	203953682	2318156361999	508825331
223	2017-12-01	249722163594	206293625	2466098053327	551063065
224	2018-02-01	253630708098	207040555	2608532210351	564286852
225	2018-04-01	260189141631	208452303	2784740996536	621379029
226	2018-06-01	263957884539	209775348	2944617324086	639804105
227	2018-08-01	260806936411	208831050	3204855013281	665309765
228	2018-10-01	279668290132	209656636	3444172142207	722438528
229	2018-12-01	285688542186	211281415	3656719423096	773773190
230	2019-02-01	303709510632	212260377	4164513961679	945019312
231	2019-04-01	321680566570	212775414	4421986382065	993732214
232	2019-06-01	329835282370	213383758	4847677297950	1022913321
233	2019-08-01	366733917629	213865349	5585922333160	1075272215
234	2019-10-01	386197018538	216763706	5985250251028	1097629174
235	2019-12-01	388417258009	215333020	6277551200690	1127023870
236	2020-02-01	399376854872	216214215	6968991265752	1206720688
237	2020-04-01	415770027949	216531829	7788133221338	1267547429
238	2020-06-01	427823258901	217122233	8114046262158	1302852615
239	2020-08-01	654057069549	218642238	8841649410652	1408122887
240	2020-10-01	698688094046	219055207	9215815569509	1432874252
241	2020-12-01	723003822007	221467827	11830842428018	1517995689
242	2021-02-01	776291211106	226241476	12270717209612	1563938043

## Sheet: Omics + big data publications
Year	Big Data + Genomics	Big Data + Transcriptomics	Big Data + Proteomics	Big Data + Metabolomics	Big Data + Epigenomics	Big Data + Pharmacogenomics	Big Data + Phenomics
2012	3	0	3	0	0	0	0
2013	21	4	11	10	1	1	0
2014	43	4	12	6	2	1	0
2015	99	8	23	10	7	2	4
2016	148	10	41	19	10	9	3
2017	188	15	40	25	10	11	2
2018	274	27	59	34	11	22	6
2019	297	16	64	35	15	20	13
2020	279	30	66	45	14	13	12
	Genomics	Transcriptomics	Proteomics	Epigenomics	Metabolomics	Pharmacogenomics	Fluxomics	Phenomics
2000	13.68	0.02	2.2	0.01	0.02	1.04	0.01	0.01
2001	21.4	0.04	5.25	0.01	0.06	1.84	0	0.02
2002	27.61	0.18	10.57	0.07	0.22	3.02	0.01	0.04
2003	31.83	0.26	17.25	0.05	0.37	3.13	0.01	0.05
2004	41.49	0.57	25.55	0.11	0.87	3.68	0.03	0.12
2005	49.78	0.9	33.2	0.21	1.26	3.95	0	0.07
2006	55.11	1.12	38.79	0.27	1.82	4.51	0.01	0.09
2007	60.7	1.35	41.49	0.49	2.74	4.81	0.05	0.23
2008	66.95	1.72	45.05	0.49	4.4	5.4	0.03	0.2
2009	69.62	2.36	49.18	1.05	7.85	5.68	0.07	0.23
2010	74.88	3.08	54.1	4.3	9.61	6.02	0.04	0.31
2011	80.84	3.71	59.83	8.1	12.35	6.49	0.1	0.33
2012	89.99	4.69	63.46	7.36	16.35	7.64	0.11	0.27
2013	104.25	5.73	64.75	8.39	18.98	8.4	0.12	0.37
2014	150.35	7.74	74.73	8.13	26.28	9.84	0.12	0.56
2015	176.14	9.76	80.14	10.19	31.21	10.82	0.17	1.28
2016	187.74	12.39	85.5	11.32	38.14	11.78	0.19	1.24
2017	195.53	14.77	86.25	11.93	43.73	11.91	0.26	1.28
2018	210.2	17.68	90.07	12.74	50.97	10.99	0.25	1.96
2019	230.54	21.84	97.44	13.08	61.24	11.22	0.35	2.57
2020	246.18	29.38	102.44	12.16	69.68	12.69	0.46	3.16
2021	133.18	19.05	54.59	5.28	37.49	7.08	0.17	1.52
