# Supplementary material for: Genome-Scale Metabolic Modeling Enables In-Depth Understanding of Big Data
Source: Metabolites. 2021 Dec 24;12(1):14. doi: 10.3390/metabo12010014 (PMC8778254; doi:10.3390/metabo12010014)
Supplement: Supplementary file 1 [file metabolites-12-00014-s001.zip › Supplementary File/Supplementary File S2.xlsx]

## Sheet: Sheet1
Year	Organism	ModelID
1999	Haemophilus influenzae	iJE296
2000	Escherichia coli	iJE660
2000	Haemophilus influenzae	iCS400
2002	Helicobacter pylori	iCS291
2003	Escherichia coli	iJR904
2004	Mannheimia succiniciproducens
2005	Helicobacter pylori	iIT341
2005	Lactococcus lactis
2005	Staphylococcus aureus	iSB619
2005	Staphylococcus aureus	iMH551
2005	Streptomyces coelicolor
2006	Geobacter sulfurreducens
2006	Lactobacillus plantarum
2007	Bacillus subtilis	model_v3
2007	Escherichia coli	iAF1260
2007	Mannheimia succiniciproducens
2007	Mycobacterium tuberculosis	iNJ661
2007	Mycobacterium tuberculosis	GSMN-TB
2007	Neisseria meningitidis
2007	Rhizobium etli	iOR363
2008	Acinetobacter baylyi	iAbaylyiV4
2008	Clostridium acetobutylicum
2008	Corynebacterium glutamicum
2008	Corynebacterium glutamicum
2008	Porphyromonas gingivalis	iVM679
2008	Pseudomonas aeruginosa	iMO1056
2008	Pseudomonas putida	iJN746
2008	Pseudomonas putida	iJP815
2009	Bacillus subtilis	iBsu1103
2009	Buchnera aphidicola	iGT196
2009	Corynebacterium glutamicum
2009	Geobacter metallireducens
2009	Mycoplasma genitalium	iPS189
2009	Rhodoferax ferrireducens
2009	Salmonella enterica	iRR1083
2009	Salmonella enterica	iMA945
2009	Staphylococcus aureus
2009	Streptococcus thermophilus
2009	Thermotoga maritima
2009	Yersinia pestis	iAN818m
2010	Acinetobacter baumannii	AbyMBEL891
2010	Clostridium thermocellum	iSR432
2010	Dehalococcoides ethenogenes	iAI549
2010	Francisella tularensis	iRS605
2010	Mycobacterium tuberculosis	iNJ661m
2010	Pseudomonas putida	PpuMBEL1071
2010	Shewanella oneidensis	iSO783
2010	Streptomyces coelicolor
2010	Synechocystis sp. PCC6803	iSyn669
2010	Zymomonas mobilis	iZM363
2010	Zymomonas mobilis	ZmobMBEL601
2011	Burkholderia cenocepacia	iKF1028
2011	Campylobacter jejuni
2011	Chromohalobacter salexigens	iOA584
2011	Clostridium beijerinckii	iCB925
2011	Escherichia coli	iJO1366
2011	Escherichia coli	iCA1273
2011	Klebsiella pneumoniae	iYL1228
2011	Ralstonia eutropha	RehMBEL1391
2011	Rhodobacter sphaeroides	iRsp1095
2011	Rhodococcus erythropolis
2011	Salmonella enterica	STM_v1.0
2011	Vibrio vulnificus	VvuMBEL943
2011	Yersinia pestis	iPC815
2012	Amycolatopsis balhimycina
2012	Blattabacterium cuenoti	iCG238
2012	Blattabacterium cuenoti	iCG230
2012	Bordetella pertussis
2012	Cyanothece sp. ATCC 51142	iCce806
2012	Cyanothece sp. ATCC 51142	iCyt773
2012	Cyanothece sp. PCC 6803	iSyn731
2012	Ketogulonicigenium vulgare	iWZ663
2012	Rhizobium etli	iOR450
2012	Saccharopolyspora erythraea
2012	Sinorhizobium meliloti	iHZ565
2012	Sodalis glossinidius
2012	Spirulina platensis C1	iAK692
2012	Streptomyces lividans
2012	Synechocystis sp. PCC6803	iJN678
2013	Bacillus megaterium
2013	Clostridium ljungdahlii	iHN637
2013	Escherichia coli	Multistrain
2013	Klebsiella oxytoca	KoxGSC1457
2013	Lactococcus lactis subsp. cremoris
2013	Mycoplasma pneumoniae	iJW145
2013	Pseudomonas fluorescens	iSB1139
2013	Synechococcus sp PCC 7002	iSyp611
2013	Synechocystis sp. PCC6803
2013	Thermoanaerobacter tengcongensis
2013	Xanthomonas campestris
2013	Xanthomonas campestris	iSS352
2014	Clostridium difficile	iMLTC806cdf
2014	Gluconobacter oxydans	iXW433
2014	Streptomyces coelicolor	iMK1208
2015	Arthrospira platensis
2015	Corynebacterium glutamicum	iJM658
2015	Pseudomonas stutzeri	iPB890
2015	Salinispora tropica	iCC908
2016	Bacillus licheniformis	iWX1009
2016	Piscirickettsia salmonis	iPF215
2016	Ralstonia solanacearum	iRP1476
2016	Staphylococcus aureus	Multiple (64)
2016	Streptococcus pyogenes	nan
2016	Synechococcus elongatus	iJB785
2016	Synechococcus sp PCC 7002	nan
2016	Synechococcus sp PCC 7002	iSyp821
2016	Zymomonas mobilis	iEM439
2017	Akkermansia muciniphila	iAkkMuc_588
2017	Bordetella pertussis	iBP1870
2017	Corynebacterium glutamicum	iC773
2017	E. coli K-12 MG1655	iML1515
2017	Geobacillus thermoglucosidasius	iGT736
2017	Oenococcus oeni	iSM454
2018	Actinobacillus succinogenes	iBP722
2018	Actinosynnema pretiosum ATCC 31280	Aspm1282
2018	Arthrospira platensis	iAK888
2018	C. kluyveri	iCKL708
2018	C. salexigens	iFP764
2018	Halomonas smyrnensis AAD6T
2018	Methylococcus capsulatus (Bath)
2018	Methylovorus sp. MP688	iWZ583
2018	Piscirickettsia salmonis	iPS584
2018	Pseudomonas aeruginosa	iPAO1
2018	Salmonella	Multistrain
2018	Streptomyces clavuligerus	iLT1021
2019	A. baumannii ATCC 19606	iATCC19606
2019	A. pasteurianus 386B	iAp386B454
2019	B. megaterium DSM319	iJA1121
2019	B. thermoruber 423
2019	Klebsiella pneumoniae	Multistrain
2019	K. xylinus DSM 2325	KxyMBEL1810
2019	L. mesenteroides subsp. cremoris ATCC 19254	iLM.c559
2019	L. reuteri JCM 1112T	Lreuteri_530
2019	M. parvus OBBP
2019	Methylococcus capsulatus str. Bath	iMC535
2019	S. coelicolor	iKS1317
2019	S. marcescens	iSR929
2019	S. mutans type strain UA159	iSMU
2019	Streptococcus pneumoniae R6	iDS372
2020	A. baumannii strain AB5075	iAB5075
2020	Acinetobacter baumannii ATCC 19606	iATCC19606v2
2020	Anabaena variabilis ATCC 29413	iAM957
2020	B. coagulans	iBag597
2020	Bdellovibrio bacteriovorus	iCH457
2020	Campylobacter jejuni	M1cam
2020	Geobacillus icigianus	iMK1321
2020	Komagataeibacter xylinus
2020	L. lactis NZ9000	iWK557
2020	M. elsdenii	iME375
2020	M. silvestris
2020	M. trichosporium OB3b	iMsOB3b
2020	P. aurescens TC1	iRZ1179
2020	P. fluorescens SBW25	lCW1057
2020	S. aureus USA300_FPR3757
2020	S. pneumoniae D39
2020	Sphingopyxis granuli strain TFA
2020	Streptococcus oralis SK141	iCJ415
2020	Synechococcus sp. PCC 7002	iSyn706
2020	Xanthomonas phaseoli pv. Manihotis	iXpm1556
2020	Xoo	iXOO673
2020	Z. mobilis	iHN446
2021	A. tumefaciens	iNX1344
2021	Anabaena sp. ATCC 33047	iAnC892
2021	Escherichia coli Nissle 1917 (EcN)	iDK1463
2021	Parageobacillus thermoglucosidasius NCIMB 11955
2021	Prochlorococcus MED4	iSO595
