# Supplementary material for: Genome-Scale Metabolic Modeling Enables In-Depth Understanding of Big Data
Source: Metabolites. 2021 Dec 24;12(1):14. doi: 10.3390/metabo12010014 (PMC8778254; doi:10.3390/metabo12010014)
Supplement: Supplementary file 1 [file metabolites-12-00014-s001.zip › Supplementary File/Supplementary File S3.xlsx]

## Sheet: Sheet1
Year	Strain	ModelID
2006	Methanosarcina barkeri	iAF692
2008	Halobacterium salinarum
2010	Natronomonas pharaonis
2011	Methanosarcina acetivorans	iVS941
2011	Methanosarcina acetivorans	iMB745
2012	Sulfolobus solfataricus
2013	Methanosarcina barkeri	iMG746
2014	Methanococcus maripaludis	iMM518
