# Supplementary material for: Genome-Scale Metabolic Modeling Enables In-Depth Understanding of Big Data
Source: Metabolites. 2021 Dec 24;12(1):14. doi: 10.3390/metabo12010014 (PMC8778254; doi:10.3390/metabo12010014)
Supplement: Supplementary file 1 [file metabolites-12-00014-s001.zip › Supplementary File/Supplementary File S4.xlsx]

## Sheet: Sheet 1
Year	Organism	ModelID
2003	Saccharomyces cerevisiae	iFF708
2004	Saccharomyces cerevisiae	iND750
2005	Mus musculus
2005	Saccharomyces cerevisiae	iLL672
2007	Homo sapiens	Recon 1
2008	Aspergillus nidulans	iHD666
2008	Aspergillus niger	iMA871
2008	Aspergillus oryzae
2008	Leishmania major	iAC560
2008	Mus musculus
2008	Saccharomyces cerevisiae	iIN800
2008	Saccharomyces cerevisiae	iMH805/775
2009	Drosophila melongaster	fly_model
2009	Mus musculus
2009	Saccharomyces cerevisiae	iMM904
2009	Trypanosoma cruzi	iSR215
2010	Arabidopsis thaliana	AraGEM
2010	Cryptosporidium hominis	iNV213
2010	Mus musculus	iMM1415
2010	Pichia pastoris	PpaMBEL1254
2010	Pichia pastoris	iRY1243
2010	Plasmodium falciparum
2010	Saccharomyces cerevisiae	iAZ900
2010	Saccharomyces pombe	SpoMBEL1693
2011	Brassica napus
2011	Chlamydomonas reinhardtii	iRC1080
2011	Zea mays	iRS1563
2012	Candida glabrata	iNX804
2012	Chlamydomonas reinhardtii	AlgaGEM
2012	Pichia pastoris	iLC915
2012	Pichia pastoris	iPP668
2012	Scheffersomyces stipitis	iTL885
2012	Schizosaccharomyces pombe	SpoMBEL1693
2012	Yarrowia lipolytica	iNL895
2012	Yarrowia lipolytica	iYL619_PCP
2013	Aspergillus terreus	iJL1454
2013	Homo sapiens	Recon 2
2013	Neurospora crassa
2013	Penicillium chrysogenum
2013	Saccharomyces cerevisiae	iTO977
2013	Toxoplasma gondii	iCS382
2014	Kluyveromyces lactis	iOD907
2015	Phaeodactylum tricornutum
2015	Schizochytrium limacinum	iCY1170_DHA
2015	Oryza sativa
2016	Aspergillus niger	iHL1210
2016	Caenorhabditis elegans	iCEL1273
2016	Candida tropicalis	iCT646
2016	Chlorella variabilis	iAJ526
2016	Chlorella vulgaris	iCZ843
2016	Homo sapiens	Recon 2.2
2016	Mucor circinelloides	iWV1213
2016	Phaeodactylum tricornutum	iLB1027
2016	Pichia stipitis	iSS884
2017	Cordyceps militaris	iWV1170
2017	Leishmania donovani	iMS604
2017	Pichia pastoris	iMT1026
2018	Aspergillus niger	iHL1210
2018	Aureobasidium pullulans	iZX637
2018	C. vulgaris	iCZ946
2018	Ganoderma lucidum strain CGMCC5.26
2018	Homo sapiens	Recon3D
2018	Pichia pastoris	iMT1026
2018	S. stipitis	iDH814
2018	S. tuberosum	PstM1
2018	Y. lipolytica	iYLI647
2018	Y. lipolytica	IYL_2.0
2018	Plasmodium berghei	iAM-Pb448
2018	Plasmodium cynomolgi	iAM-Pc455
2018	Plasmodium knowlesi	iAM-Pk459
2018	Plasmodium vivax	iAM-Pv461
2018	Plasmodium falciparum	iAM-Pf480
2019	Alternaria sp. MG1	iYL1539
2019	C. militaris	iNR1329
2019	Kluyveromyces marxianus	iSM996
2019	Mucor circinelloides WJ11	iNI1159
2019	Synechocystis sp. PCC 6803
2019	Trypanosoma cruzi	iIS312
2019	zebrafish	ZebraGEM 2.0
2020	Candida albicans	iRV781
2020	Issatchenkia orientalis
2020	L. kluyveri	iPN730
2020	Thalassiosira pseudonana CCMP 1335	iThaps987
2020	hamster	iCHO2101
2020	Trypanosoma cruzi
2020	Aurantiochytrium sp. T66
2020	Fragilariopsis cylindrus
2021	Chinese hamster ovary (CHO)	iCHO2101
2021	P. digitatum	iPD1512
2021	Thalassiosira pseudonana strain CCMP 1335
2021	N. lanati
